# Supplementary material for: Differential immune signatures in the tumor microenvironment are associated with colon cancer racial disparities
Source: Cancer Med. 2021 Feb 9;10(5):1805–14. doi: 10.1002/cam4.3753 (PMC7940243; doi:10.1002/cam4.3753)
Supplement: Supplementary file 1 — Supplementary Material [file CAM4-10-1805-s001.zip]

Archive with 9 entries (9 files):
- cam43753-sup-0001-FigS1.pptx
- cam43753-sup-0002-FigS2.pptx
- cam43753-sup-0003-FigS3.pptx
- cam43753-sup-0004-FigS4.pptx
- cam43753-sup-0005-FigS5.pptx
- cam43753-sup-0006-FigS6.pptx
- cam43753-sup-0007-FigS7.pptx
- cam43753-sup-0008-FigS8.pptx
- sm_0001-TableS1-S5..docx
